# Supplementary material for: Improved β-cell function leads to improved glucose tolerance in a transgenic mouse expressing lipoprotein lipase in adipocytes
Source: Sci Rep. 2022 Dec 24;12:22291. doi: 10.1038/s41598-022-26995-1 (PMC9789969; doi:10.1038/s41598-022-26995-1)
Supplement: Supplementary file 2 — Supplementary Tables. [file 41598_2022_26995_MOESM2_ESM.xlsx]

## Sheet: Table S1
						Fold-Change
Gene Symbol1	RefSeq	p-value	stepup(p-value)	Mean(AdipoQ-LpL)2	Mean(Control)2	(AdipoQ-LpL vs. Control)
Snd1	NM_019776	2.90987e-10	3.59058e-06	7.84517	8.49713	-1.57131
Lrrc4	NM_138682	3.60808e-10	3.59058e-06	5.95084	4.85309	2.14022
A730090N16Rik	NR_040390	5.77299e-05	0.164143	6.00208	5.57604	1.34355
Selenbp1	ENSMUST00000090839	0.000151335	0.27382	9.0258	8.59867	1.34456
Gm9992	NM_001142539	0.000372557	0.379611	8.76927	8.35645	1.33128
Il6ra	NM_010559	0.000437658	0.379611	9.39913	9.00115	1.31767
Rln1	NM_011272	0.000537433	0.381217	5.87524	5.536	1.26508
Zim1	NM_011769	0.00075132	0.381217	7.34782	6.69983	1.56698
Myo1g	NM_178440	0.000765643	0.381217	5.01862	4.66881	1.27439
Cyp4f39	NM_177307	0.000796163	0.381217	5.86019	5.51619	1.26927
Gm4553	BC148222	0.000925707	0.381217	5.50737	4.9797	1.4416
Gm5431	ENSMUST00000109212	0.000939854	0.381217	7.48806	7.06218	1.34339
Apol10b	NM_177820	0.00100347	0.381217	6.1972	5.84751	1.27428
Klrg1	NM_016970	0.00117429	0.381217	5.5218	5.18133	1.26617
Lyz1	NM_013590	0.00119782	0.381217	9.9486	9.31004	1.55678
Egln3	NM_028133	0.00158981	0.381217	5.95926	6.36915	-1.32859
Slc40a1	NM_016917	0.00166763	0.381217	7.23464	6.87572	1.28246
Cyp51	ENSMUST00000001507	0.0016786	0.381217	7.75706	8.32242	-1.47976
Mir532	NR_030242	0.00169265	0.381217	5.56615	5.2361	1.25706
Fgf2	ENSMUST00000138563	0.00171169	0.381217	7.51085	7.05707	1.36962
Mir199a-1	NR_029585	0.00175062	0.381217	5.56844	5.20162	1.28951
Gadd45g	NM_011817	0.00214675	0.403976	7.20146	7.57962	-1.29969
Txnip	NM_001009935	0.00219517	0.403976	7.05898	6.72707	1.25868
Gm6484	NM_001080940	0.00224057	0.403976	8.41543	9.48277	-2.09557
Slc28a2	NM_172980	0.00244838	0.40601	7.78182	7.42342	1.282
Mrgpra2b	AY042192	0.00280006	0.40601	5.88956	5.45464	1.35184
Spry4	NM_011898	0.00280755	0.40601	8.04325	8.44918	-1.32494
Fcrls	ENSMUST00000090986	0.00284111	0.40601	8.77295	8.43716	1.26207
Peg3	ENSMUST00000051209	0.00304792	0.412672	10.7738	10.235	1.45281
Cd209g	NM_027343	0.00311084	0.416359	9.19868	8.75452	1.36053
Ptx3	NM_008987	0.00334422	0.416359	5.43963	5.77423	-1.26103
Gm4889	XM_146296	0.00365179	0.416359	7.62567	7.27581	1.27444
Cited2	NM_010828	0.0042922	0.416359	10.3432	10.0123	1.25776
Lss	ENSMUST00000048678	0.00432173	0.416359	7.24385	7.67461	-1.34795
Slc7a8	NM_016972	0.0043654	0.416359	11.0269	10.6793	1.27245
Rwdd3	NM_025637	0.00458322	0.416359	5.12366	5.52876	-1.32419
Cypt4	NM_173412	0.00469995	0.416359	5.12105	5.51198	-1.31124
Begain	NM_001163175	0.00482571	0.416359	5.67121	5.32141	1.27439
P2ry12	NM_027571	0.00511841	0.416359	7.40076	7.03953	1.28453
Thbs2	NM_011581	0.00534461	0.416359	8.27173	7.929	1.26815
Cd209b	NM_026972	0.00556004	0.416359	7.78463	7.38012	1.32364
Ldlr	NM_010700	0.00583317	0.423172	8.08986	8.58275	-1.40726
A530064D06Rik	NM_178796	0.0061499	0.426207	5.68951	5.22352	1.38126
Slc25a10	NM_013770	0.00679064	0.428459	9.00832	9.40693	-1.31824
Nova1	NM_021361	0.00703832	0.42989	8.95047	8.5228	1.34506
Pisd-ps3	NR_003518	0.00714727	0.430432	7.54643	7.99839	-1.3679
Acly	NM_001199296	0.00744626	0.431251	9.80237	10.1809	-1.29997
Insig1	NM_153526	0.00784676	0.439927	10.8859	11.4711	-1.50033
1700021J08Rik	AK006209	0.0081566	0.44339	5.98467	5.65874	1.25347
Adamts1	NM_009621	0.00858796	0.44339	7.99339	8.38817	-1.31474
Klhl4	ENSMUST00000040504	0.00919824	0.44566	6.63557	6.97824	-1.26809
Ddit4	NM_029083	0.00939994	0.44566	7.65817	7.98692	-1.25592
Adam12	NM_007400	0.00950357	0.44566	8.08752	8.54064	-1.36899
Ltbp2	NM_013589	0.00974323	0.44566	6.5445	6.90399	-1.28297
Peg3	ENSMUST00000051209	0.0101475	0.44566	7.46321	6.79221	1.59217
Dtl	NM_029766	0.0105379	0.446843	5.80152	6.13858	-1.26318
2610016A17Rik	NR_045347	0.0107316	0.446843	10.6974	10.2863	1.3297
Scd2	NM_009128	0.0109031	0.448195	11.2764	11.7741	-1.41197
Pmvk	NM_026784	0.0112178	0.448899	8.44889	8.77731	-1.25564
Cdkn2b	NM_007670	0.0116065	0.449746	7.6945	8.02681	-1.25904
Fgfr2	NM_010207	0.0116925	0.449746	6.78885	7.49912	-1.6361
Nnat	NM_010923	0.0119546	0.455617	11.9717	11.5188	1.36876
Arxes1	NM_029541	0.0124719	0.459512	8.19049	8.55334	-1.28596
Pcsk6	NM_011048	0.0132408	0.46409	9.3607	8.98249	1.29973
Prtn3	ENSMUST00000006679	0.0134618	0.46409	6.69807	6.26876	1.3466
Ccl19	NM_011888	0.0134927	0.46409	6.86077	7.34923	-1.40294
Emilin2	NM_145158	0.0136641	0.46409	8.57975	8.2466	1.25975
Pck1	NM_011044	0.0141957	0.470143	12.1133	11.6497	1.37897
Cth	NM_145953	0.0142238	0.470143	7.74753	8.11875	-1.29344
Sqle	NM_009270	0.0147472	0.475563	6.791	7.12492	-1.26043
Fdps	NM_001253751	0.0147741	0.475563	7.72423	8.12253	-1.31796
Btc	NM_007568	0.0153475	0.475563	7.08093	6.66363	1.33542
Itga8	NM_001001309	0.0154521	0.475563	5.35865	5.79705	-1.3551
Lonrf3	NM_028894	0.0156639	0.475563	5.82016	6.15453	-1.26082
Selplg	NM_009151	0.0161479	0.475563	6.98693	6.58774	1.31877
Me1	NM_008615	0.0161565	0.475563	10.5433	10.883	-1.26546
Rab11b	NM_008997	0.0162061	0.475563	6.88715	6.52342	1.28675
Zfp873	NM_001024626	0.0166197	0.477335	5.67729	6.09456	-1.3354
Nsdhl	NM_010941	0.0166461	0.477335	9.36549	9.79242	-1.34437
Gpr155	NM_001190297	0.0176128	0.481787	5.85226	6.21272	-1.28384
Ighg	BC092049	0.0192275	0.488256	5.10147	5.48904	-1.30818
Cacna1e	NM_009782	0.0199767	0.488892	6.49739	6.16479	1.25929
1 Genes that are 1.25-fold changed, have a p-value less than 0.02, and a mean expression value (in either the control or adipoQ-LPL mice) greater than 5 are listed.
2 Log2-transformed data.

## Sheet: Table S2
			Fold-Change
Gene Symbol	RefSeq	alt-splicing p-value1	(AdipoQ-LpL vs. Control)
Apbb2	NM_001201413	1.33286e-17	-1.01128
Gorasp2	NR_027343	3.60011e-15	-1.10837
Snd1	NM_019776	4.634e-14	-1.57131
Gmps	ENSMUST00000029405	4.77071e-11	-1.12498
Spna2	NM_001177667	8.06722e-11	1.01379
Slc25a1	NM_153150	2.01077e-10	-1.17513
Ano1	NM_178642	4.33811e-10	-1.11137
Ddx54	NM_028041	4.86344e-10	-1.10582
Cflar	NM_207653	4.97899e-10	-1.0732
Utrn	NM_011682	9.49674e-10	1.0405
Lrrc4	NM_138682	2.19391e-09	2.14022
Hsd17b10	ENSMUST00000026289	4.05422e-09	1.0286
Bub3	NM_009774	1.03243e-08	-1.04035
Wasf2	ENSMUST00000084241	1.04539e-08	1.07976
Clpp	NM_017393	1.52961e-08	1.06984
Hipk2	NM_010433	1.7914e-08	-1.02258
Abhd4	NM_134076	1.84448e-08	1.00757
Sc5d	NM_172769	1.89199e-08	-1.04025
Atp6v1b2	ENSMUST00000006435	2.30322e-08	1.05392
Mid1ip1	NM_001166635	3.23019e-08	-1.17965
Sh3tc1	NM_194344	4.54665e-08	-1.07609
2310001A20Rik	ENSMUST00000046399	5.50273e-08	-1.04024
Cdh5	NM_009868	8.34264e-08	-1.068
Adap1	ENSMUST00000110865	1.60908e-07	-1.01816
Sypl	ENSMUST00000076698	2.21999e-07	-1.13348
Fndc3a	NM_207636	2.4559e-07	1.0254
Nfil3	ENSMUST00000071065	3.89218e-07	-1.17768
Nbn	ENSMUST00000029879	5.71561e-07	-1.02569
Fasn	NM_007988	1.0036e-06	-1.22889
Supt5h	NM_013676	1.26795e-06	-1.05425
Gp49a	ENSMUST00000102894	1.42041e-06	1.06636
Mtch1	NM_019880	1.7062e-06	-1.02484
Itga1	NM_001033228	1.85592e-06	1.00224
Flna	ENSMUST00000114299	1.89324e-06	-1.13765
Acad11	NM_175324	2.19881e-06	1.18327
Hspa8	ENSMUST00000015800	2.23031e-06	1.00777
Synpo2	NM_080451	2.43809e-06	-1.08044
Trim28	NM_011588	2.59353e-06	-1.09043
Ccl19	NM_011888	2.85588e-06	-1.22861
Fam172a	NR_028109	3.25788e-06	-1.06234
Pde2a	NM_001243757	3.63249e-06	-1.02951
Cyth3	NM_001163548	3.7417e-06	-1.0386
Srsf1	NM_001078167	4.09635e-06	-1.07158
Ahsa2	NM_172391	4.45487e-06	-1.12852
Ergic3	NM_025516	4.83176e-06	-1.00518
Acox1	NM_015729	4.88322e-06	1.00106
Ccl19	NM_011888	4.88626e-06	-1.29877
Adam12	NM_007400	5.9031e-06	-1.36899
Slco2a1	NM_033314	6.01964e-06	-1.6101
Dtx1	ENSMUST00000031607	6.43155e-06	-1.08353
6430548M08Rik	NM_001163760	6.51456e-06	-1.04501
Ptprk	NM_008983	6.58986e-06	-1.09212
Lancl2	NM_133737	6.75276e-06	1.04733
Mrps27	NM_173757	8.54662e-06	-1.12903
Nop10	ENSMUST00000028553	8.80083e-06	1.06036
Rogdi	NM_133185	8.96688e-06	-1.06783
1 Alternative splicing was analyzed with Partek Software. Genes with an alt-splicing p-value less than 1e-5 are listed.
